# Supplementary material for: A gene-specific variance-control approach corrects polygenicity-driven inflation observed in transcriptome-wide association studies
Source: Am J Hum Genet. 2026 Jan 20;113(2):276–90. doi: 10.1016/j.ajhg.2025.12.014 (PMC13087401; doi:10.1016/j.ajhg.2025.12.014)
Supplement: Table S1. Metadata of the 110 GWAS traits used to perform TWASs — The table contains the GWAS name, source, sample size, and category of each trait. [file mmc2.xlsx]

## Sheet: GWAS-METADATA-FULL
Table S1: The metadata of the full list of 110 GWASs.
