# Supplementary material for: A gene-specific variance-control approach corrects polygenicity-driven inflation observed in transcriptome-wide association studies
Source: Am J Hum Genet. 2026 Jan 20;113(2):276–90. doi: 10.1016/j.ajhg.2025.12.014 (PMC13087401; doi:10.1016/j.ajhg.2025.12.014)
Supplement: Table S2. The uncalibrated and calibrated Z2 distributions for each trait — The table contains the mean, median, and quantile distributions of the Z2 for both uncalibrated and calibrated TWAS results for each trait. Additionally, it has sample size, heritability, and category of each trait. [file mmc3.xlsx]

## Sheet: Sheet 1
short_name
