# Supplementary material for: A gene-specific variance-control approach corrects polygenicity-driven inflation observed in transcriptome-wide association studies
Source: Am J Hum Genet. 2026 Jan 20;113(2):276–90. doi: 10.1016/j.ajhg.2025.12.014 (PMC13087401; doi:10.1016/j.ajhg.2025.12.014)
Supplement: Code S1. The R code script used for simulation analysis [file mmc4.zip]

Archive with 3 entries (2 files):
- code/
- code/simulation_code_annotated.R
- __MACOSX/code/._simulation_code_annotated.R
