# Supplementary material for: A gene-specific variance-control approach corrects polygenicity-driven inflation observed in transcriptome-wide association studies
Source: Am J Hum Genet. 2026 Jan 20;113(2):276–90. doi: 10.1016/j.ajhg.2025.12.014 (PMC13087401; doi:10.1016/j.ajhg.2025.12.014)
Supplement: Code S1. The R code script used for simulation analysis [file mmc4.zip › code/simulation_code_annotated.R]

#! /usr/bin/env Rscript

# =============================================================================
# SIMULATION CODE FOR POLYGENICITY-INDUCED INFLATION IN TWAS
# =============================================================================
# 
# This script performs simulations to demonstrate how polygenicity affects
# inflation in Transcriptome-Wide Association Studies (TWAS).
# 
# The simulation compares two scenarios:
# 1. Non-polygenic: Y ~ N(0,sigma_epsilon)
# 2. Polygenic: Y ~ sum_i X_i * delta_i + N(0,sigma_epsilon) (polygenic background)
#
# Key concepts:
# - Inflation occurs when many variants have small effects on the phenotype
# - This creates a "polygenic background" that inflates test statistics
# - The simulation shows how this affects chi-squared test statistics
# =============================================================================

## HELPER FUNCTIONS ##

# =============================================================================
# cor2chi2: Convert correlation coefficient to chi-squared statistic
# =============================================================================
# Inputs:
#   cc: correlation coefficient between gene expression and phenotype
#   nn: sample size
# Output: chi-squared statistic with 1 degree of freedom
# 
# This function implements the relationship: χ² = r²(n-2)/(1-r²)
# where r is the correlation coefficient and n is the sample size
cor2chi2 <- function(cc, nn) {
  chi2 <- cc^2 * (nn - 2) / (1 - cc^2)
  return(chi2)
}

# =============================================================================
# cor2pval: Convert correlation coefficient to p-value
# =============================================================================
# Inputs:
#   cc: correlation coefficient
#   nn: sample size
# Output: two-tailed p-value
#
# Uses t-test: t = r*sqrt((n-2)/(1-r²)) with n-2 degrees of freedom
cor2pval = function(cc, nn) {
  t_stat <- cc * sqrt((nn - 2) / (1 - cc^2))
  2 * pt(abs(t_stat), df = nn - 2, lower.tail = FALSE)
}

# =============================================================================
# p2chi2: Convert p-value to chi-squared statistic
# =============================================================================
# Inputs:
#   pmat: matrix of p-values
# Output: chi-squared statistics
#
# Uses the relationship: χ² = (Φ⁻¹(p/2))² where Φ⁻¹ is the inverse normal CDF
p2chi2 <- function(pmat) {
  qnorm(pmat/2)^2
}

# =============================================================================
# sim_plotter: Create diagnostic plots for simulation results
# =============================================================================
# Inputs:
#   chi2vec: vector of chi-squared statistics
#   nsim: number of simulations (default: 1000)
#   set.par: whether to set plotting parameters (default: TRUE)
#
# Creates three diagnostic plots:
# 1. Q-Q plot of p-values (uniform distribution)
# 2. Q-Q plot of chi-squared statistics
# 3. Histogram of sample means from simulations
sim_plotter <- function(chi2vec, nsim = 1000, set.par = T) {
  ## Set up plotting parameters
  if (set.par) { 
    par(pty = "s")  # Square plotting region
    par(mfrow = c(1, 3))  # 1 row, 3 columns
  }
  
  rango = range(chi2vec)
  
  # Plot 1: Q-Q plot of p-values (should follow uniform distribution)
  qqunif_pathway(pchisq(chi2vec, df = 1, lower.tail = F), 
                 main = expression("obs. vs. expected"~~italic("p-value")),
                 BH = F, CI = T)
  
  # Plot 2: Q-Q plot of chi-squared statistics (should follow χ²₁ distribution)
  obsmeanchi2 = mean(chi2vec)
  qqplot(qchisq((1:nsim)/(nsim+1), 1), chi2vec,
         xlab = expression(Expected~~italic(Z^2)),
         ylab = expression(Observed~~italic(Z^2)),
         cex.lab = 0.9, mgp = c(2,1,0), cex.main = 0.9,
         xlim = rango, ylim = rango)
  abline(0, 1)  # Reference line
  title(expression("obs. vs. expected"~~italic(Z^2)))
  
  # Plot 3: Distribution of sample means from simulations
  # This shows the sampling distribution of the mean chi-squared statistic
  sampmeanchi2 = apply(matrix(rchisq(nsim*1000, 1), nsim, 1000), 2, mean)
  hist(sampmeanchi2, xlim = range(sampmeanchi2, obsmeanchi2),
       xlab = expression("Sample mean"~~italic(Z^2)),
       main = expression("dist. of sample mean of "~~italic(Z^2)),
       cex.lab = 0.9, mgp = c(2,1,0))
  abline(v = mean(chi2vec), col = "darkgray", lwd = 3, lty = 2)
  
  if (set.par) { 
    par(mfrow = c(1,1))  # Reset to single plot
  }
}

# =============================================================================
# qqunif_pathway: Create Q-Q plot for uniform distribution
# =============================================================================
# Inputs:
#   p: vector of p-values
#   BH: whether to add Benjamini-Hochberg lines (default: TRUE)
#   CI: whether to add confidence intervals (default: TRUE)
#   mlog10_p_thres: threshold for p-values (default: 30)
#
# Creates a Q-Q plot comparing observed p-values to uniform distribution.
# Useful for detecting inflation or deflation in p-values.
qqunif_pathway = function(p, BH = T, CI = T, mlog10_p_thres = 30, ...) {
  ## Remove missing values
  p = na.omit(p)
  nn = length(p)
  xx = -log10((1:nn)/(nn+1))
  
  ## Threshold p-values to avoid numerical issues
  p_thres = 10^{-mlog10_p_thres}
  if(sum(p < p_thres)) {
    warning(paste("thresholding p to ", p_thres))
    p = pmax(p, p_thres)
  }
  
  ## Create Q-Q plot
  plot(xx, -sort(log10(p)),
       xlab = expression(Expected~~-log[10](italic(p))),
       ylab = expression(Observed~~-log[10](italic(p))),
       cex.lab = 0.9, mgp = c(2,1,0), ...)
  abline(0, 1, col = 'gray')  # Reference line
  
  ## Add Benjamini-Hochberg FDR lines
  if(BH) {
    abline(-log10(0.05), 1, col = 'red', lty = 1)
    abline(-log10(0.10), 1, col = 'orange', lty = 2)
    abline(-log10(0.25), 1, col = 'yellow', lty = 3)
    legend('bottomright', c("FDR = 0.05", "FDR = 0.10", "FDR = 0.25"),
           col = c('red', 'orange', 'yellow'), lty = 1:3, cex = 0.4)
    abline(h = -log10(0.05/nn))  # Bonferroni correction
  }
  
  ## Add confidence intervals
  if(CI) {
    c95 <- rep(0, nn)
    c05 <- rep(0, nn)
    
    for(i in 1:nn) {
      c95[i] <- qbeta(0.95, i, nn-i+1)
      c05[i] <- qbeta(0.05, i, nn-i+1)
    }
    
    lines(xx, -log10(c95), col = 'gray')
    lines(xx, -log10(c05), col = 'gray')
  }
}

# =============================================================================
# qqpoints: Add points to existing Q-Q plot
# =============================================================================
# Inputs:
#   p: vector of p-values
#   BH: whether to add BH lines (default: TRUE)
#   ...: additional plotting parameters
#
# Adds points to an existing Q-Q plot (useful for comparing multiple datasets)
qqpoints = function(p, BH = T, ...) {
  nn = length(p)
  xx = -log10((1:nn)/(nn+1))
  points(xx, -sort(log10(p)), ...)
}

# =============================================================================
# qqunif.pipe: Wrapper for use with dplyr pipes
# =============================================================================
# Inputs:
#   data: data frame with 'pval' column
#   ...: additional parameters for qqunif
qqunif.pipe = function(data, ...) {
  pval = data$pval
  qqunif(pval, ...)
}

# =============================================================================
# qqunif.compare: Compare two sets of p-values
# =============================================================================
# Inputs:
#   pvec1: first vector of p-values
#   pvec2: second vector of p-values
#   pthres: p-value threshold (optional)
#   ...: additional plotting parameters
#
# Creates a Q-Q plot with two datasets overlaid for comparison
qqunif.compare = function(pvec1, pvec2, pthres = NULL, ...) {
  pvec1 = na.omit(pvec1)
  pvec2 = na.omit(pvec2)
  if(!is.null(pthres)) {
    pvec1 = pmax(pvec1, pthres)
    pvec2 = pmax(pvec2, pthres)
  }
  qqunif(pvec1, ...)
  qqpoints(pvec2, col = 'blue', pch = '+')
  abline(h = -log10(0.05/length(pvec2)), col = 'blue', lw = 2)
}

# =============================================================================
# MAIN SIMULATION
# =============================================================================

# =============================================================================
# Simulation Parameters
# =============================================================================
beta <- 0        # True effect size of target gene (0 = no effect)
N <- 1000        # Sample size
M <- 999         # Number of genes (polygenic background)
maf <- 0.4       # Minor allele frequency for genetic variants
nsim <- 1001     # Number of simulation replicates

cat("Starting simulation with parameters:\n")
cat("Sample size (N):", N, "\n")
cat("Number of genes (M):", M, "\n")
cat("Minor allele frequency:", maf, "\n")
cat("Number of simulations:", nsim, "\n")
cat("True effect size (beta):", beta, "\n\n")

# =============================================================================
# Generate Genetic Data
# =============================================================================
# Create genotype matrix: N individuals × M genetic variants
# Each entry is 0, 1, or 2 (number of minor alleles)
X <- matrix(rbinom(N * M, 2, maf), N, M)

# =============================================================================
# Non-Polygenic Simulation
# =============================================================================
cat("Running non-polygenic simulation...\n")

# Generate gene expression data (N individuals × nsim replicates)
etwas <- matrix(rnorm(N * nsim), N, nsim)  # Environmental noise

# Generate gene effects (M genes × nsim replicates)
gamma <- matrix(rnorm(M * nsim), M, nsim)   # Gene expression effects

# Calculate gene expression levels: Tg = X * gamma
Tg <- X %*% gamma

# Generate phenotype: Y = beta * Tg + noise
# Note: beta = 0, so phenotype is just noise
Y <- beta * Tg + etwas

# Calculate correlation between gene expression and phenotype
# This simulates the TWAS test statistic
corvec <- apply(scale(Y) * scale(Tg), 2, sum) / (N - 1)

# Convert correlations to chi-squared statistics
chi2vec <- cor2chi2(corvec, N)

cat("Non-polygenic simulation complete.\n")
cat("Mean chi-squared statistic:", mean(chi2vec), "\n")
cat("Expected mean (under null): 1.0\n\n")

# Create diagnostic plots for non-polygenic scenario
cat("Creating plots for non-polygenic scenario...\n")
sim_plotter(chi2vec, nsim)

# =============================================================================
# Polygenic Simulation
# =============================================================================
cat("Running polygenic simulation...\n")

# Generate polygenic effects (M genes × nsim replicates)
# These represent the effects of other genes on the phenotype
delta <- matrix(rnorm(M * nsim), M, nsim)

# Generate phenotype with polygenic background: Y = beta * Tg + X * delta + noise
# The term X * delta represents the polygenic background
Y2 <- beta * Tg + X %*% delta + etwas

# Calculate correlation between target gene expression and phenotype
# This correlation is now inflated due to the polygenic background
corvec2 <- apply(scale(Y2) * scale(Tg), 2, sum) / (N - 1)

# Convert correlations to chi-squared statistics
chi2vec2 <- cor2chi2(corvec2, N)

cat("Polygenic simulation complete.\n")
cat("Mean chi-squared statistic:", mean(chi2vec2), "\n")
cat("Expected mean (under null): 1.0\n")
cat("Inflation factor:", mean(chi2vec2) / 1.0, "\n\n")

# Create diagnostic plots for polygenic scenario
cat("Creating plots for polygenic scenario...\n")
sim_plotter(chi2vec2, nsim)

# =============================================================================
# Summary Statistics
# =============================================================================
cat("=== SIMULATION SUMMARY ===\n")
cat("Non-polygenic scenario:\n")
cat("  Mean chi-squared:", round(mean(chi2vec), 4), "\n")
cat("  SD chi-squared:", round(sd(chi2vec), 4), "\n")
cat("  Inflation factor:", round(mean(chi2vec), 4), "\n\n")

cat("Polygenic scenario:\n")
cat("  Mean chi-squared:", round(mean(chi2vec2), 4), "\n")
cat("  SD chi-squared:", round(sd(chi2vec2), 4), "\n")
cat("  Inflation factor:", round(mean(chi2vec2), 4), "\n\n")

cat("Ratio of polygenic to non-polygenic inflation:", 
    round(mean(chi2vec2) / mean(chi2vec), 4), "\n")

cat("\nSimulation complete!\n")
cat("The polygenic scenario shows inflation due to the polygenic background.\n")
cat("This demonstrates how polygenicity can lead to false positive associations.\n") 
